# Supplementary material for: Marine Antimicrobial Peptide as a Promising Alternative to Polymyxin B
Source: Mar Drugs. 2026 Apr 27;24(5):154. doi: 10.3390/md24050154 (PMC13208921; doi:10.3390/md24050154)
Supplement: Supplementary file 1 [file marinedrugs-24-00154-s001.zip]

Archive with 1 entries (1 files):
- marinedrugs-4276919-supplementary.pdf
